# Supplementary material for: Overexpression of BoLSU1 and BoLSU2 Confers Tolerance to Sulfur Deficiency in Arabidopsis by Manipulating Glucosinolate Metabolism
Source: Int J Mol Sci. 2023 Aug 31;24(17):13520. doi: 10.3390/ijms241713520 (PMC10487721; doi:10.3390/ijms241713520)
Supplement: Supplementary file 1 [file ijms-24-13520-s001.zip]

Archive with 1 entries (1 files):
- ijms-2552510-supplementary.pdf
